# Supplementary material for: Alicyclobacillin 24: a class III bacteriocin from Alicyclobacillus acidoterrestris targeting species associated with spoilage of acidic fruit-based products
Source: Front Microbiol. 2026 May 1;17:1823210. doi: 10.3389/fmicb.2026.1823210 (PMC13176240; doi:10.3389/fmicb.2026.1823210)
Supplement: Supplementary file 1 [file presentation_1.zip]

Archive with 6 entries (6 files):
- Supplementary Material Figure S1.docx
- Supplementary Material Figure S3.docx
- Supplementary Material Figure S4.docx
- Supplementary Material Figure S5.docx
- Supplementary Material Figure S6.docx
- Supplementary Material Figure S2.docx
